# Supplementary material for: Pickering Double Emulsions Stabilized with Chitin Nanocrystals and Myristic Acid-Functionalized Silica Nanoparticles for Curcumin and Chlorogenic Acid Co-Delivery
Source: Pharmaceutics. 2025 Apr 16;17(4):521. doi: 10.3390/pharmaceutics17040521 (PMC12030632; doi:10.3390/pharmaceutics17040521)
Supplement: Supplementary file 1 [file pharmaceutics-17-00521-s001.zip]

Archive with 1 entries (1 files):
- pharmaceutics-3536635-supplementary.pdf
